# Supplementary material for: Sister DNA Entrapment between Juxtaposed Smc Heads and Kleisin of the Cohesin Complex
Source: Mol Cell. 2019 Jul 25;75(2):224–237.e5. doi: 10.1016/j.molcel.2019.05.023 (PMC6675936; doi:10.1016/j.molcel.2019.05.023)
Supplement: Table S1. Yeast Strains Used in This Study, Related to STAR Methods [file mmc2.xlsx]

## Sheet: Feuil1
Table S1, Related to STAR Methods
Experimental Models: Yeast Strains	SOURCE	IDENTIFIER
S. cerevisiae: Strain background: W303; MATa, ade2-1, trp1-1, can1-100, leu2-3,112,his3-11,15, ura3, GAL, psi+; All strains below are derivatives of W303 (K699)	this study	K699
MATa SMC1(N1192C)-HA6::HIS3 leu2::SMC3(E1155Q, R1222C)-Halo-ADE::leu2 Scc1-PK6::KanMX	this study	K27138
MATa SMC1(N1192C)-HA6::HIS3 leu2::SMC3(S1127R, R1222C)-Halo-ADE::leu2 Scc1-PK6::KanMX	this study	K27140
MATa SMC1(N1192C)-HA6::HIS3 leu2::SMC3(R1222C)-Halo-ADE::leu2 Scc1-PK6::KanMX	this study	K27158
MATa SMC1(N1192C)-HA6::HIS3 Leu2::SMC3(K38I, R1222C)-Halo-ADE-hygro::Leu2 Scc1-PK6::KanMX	this study	K27299
Mat a SMC1(S161C)-HA6::His leu2::SMC3(K160C)-Halo::Ade::leu2 Scc1-PK6::KanMX	this study	K27558
Mat a SMC1(S161C)-HA6::His leu2::SMC3(K160C, S1127R)-Halo::Ade::leu2 Scc1-PK6::KanMX	this study	K27561
Mat a SMC1(S161C)-HA6::His leu2::SMC3(K38I, K160C)-Halo::Ade::leu2 Scc1-PK6::KanMX	this study	K27564
Mat a SMC1(S161C)-HA6::His leu2::SMC3(K160C, E1155Q)-Halo::Ade::leu2 Scc1-PK6::KanMX	this study	K27577
MATa SMC1(K201C)-HA6::HIS leu2::SMC3(K198C, E1155Q)-Halo::ADE::leu2 Scc1-PK6::KanMX	this study	K27382
MATa SMC1(K201C)-HA6::HIS leu2::SMC3(K38I, K198C)-Halo::ADE::leu2 Scc1-PK6::KanMX	this study	K27384
MATa SMC1(K201C)-HA6::HIS leu2::SMC3(K198C, S1127R)-Halo::ADE::leu2 Scc1-PK6::KanMX	this study	K27388
MATa SMC1(K201C)-HA6::HIS leu2::SMC3(K198C)-Halo::ADE::leu2 Scc1-PK6::KanMX	this study	K27390
MATa SMC1(K639C, N1192C)-HA6::HIS3 Leu::SMC3(E570C)-Halo-ADE-hygro::Leu	this study	K26352
MATa SMC1(K639C, N1192C)-HA6::HIS3 Leu::SMC3(E570C, E1155Q)-Halo-ADE-hygro::Leu	this study	K26356
MATa SMC1(K201C, K639C)-HA6::HIS leu2::SMC3(K38I, E570C)-Halo::ADE::leu2 Scc1-PK6::KanMX	this study	K27394
MATa SMC1(K201C, K639C)-HA6::HIS leu2::SMC3(E570C, S1127R)-Halo::ADE::leu2 Scc1-PK6::KanMX	this study	K27396
MATa SMC1(K639C, N1192C)-HA6::HIS3 Leu::SMC3(E570C, R1222C)-Halo-ADE-hygro::Leu	this study	K26354
MATa SMC1(K201C, K639C)-HA6::HIS leu2::SMC3(K198C, E570C)-Halo::ADE::leu2 Scc1-PK6::KanMX	this study	K27392
MATa SMC1(K201C, N1192C)-HA6::HIS leu2::SMC3(K198C, R1222C)-Halo::ADE::leu2 Scc1-PK6::KanMX	this study	K27386
MATa SMC1(S161C, N1192C)-HA6::His leu2::SMC3(K160C, R1222C)-Halo::Ade::hgh::leu2 Scc1-PK6::KanMX	this study	K27548
MATa SMC1(S161C, K639C)-HA6::His leu2::SMC3(K160C, E570C)-Halo::Ade::hgh::leu2 Scc1-PK6::KanMX	this study	K27554
Mata SMC1(S161C)-HA6::His leu2::SMC3(K160C)-Halo::Ade::leu2 Scc1-PK6::KanMX	this study	K27558
Mata SMC1(N1192C)-HA6::HIS3 SMC3(R1222C)::Nat Scc1-PK6::KanMX leu2::Gal1p-Sic1(9m)/His3p-Gal1/His3p-Gal2/Gal1p-Gal4::Leu2	this study	K27679
MATa scc1::MET-SCC1myc18::TRP SMC1(N1192C)-HA6::HIS3 SMC3(R1222C)::Nat	this study	K26205
MATa SMC1(N1192C)-HA6::HIS3 SMC3(R1222C)::Nat Scc1(C539S)-pk6::Kan scc2-45::NatMX	this study	K26726
Mata SMC1(K639C, N1192C)-HA6::HIS3 Scc1-PK6::KanMX Smc3(R1222C)::Nat rad61::hphMX4	this study	K26502
Mata smc1(K639C, D1164E, N1192C)-HA3::his Scc1-PK6::KanMX SMC3(R1222C)::Nat	this study	K26939
MATa hos1:Kanmx4 Scc1-PK6::KanMX SMC3(R1222C)::Nat SMC1(N1192C)-HA6::HIS3	this study	K27237
MATa SMC1(N1192C)-HA6::HIS3 SMC3(R1222C)::Nat Scc1-PK9::TRP1 ura::ADH1 promoter-OsTIR1-9myc::URA3 PDS5-Pk3-aid::KanMX4	this study	K27371
MATa SMC1(N1192C)-HA6::HIS3 SMC3(R1222C)::Nat Scc1-PK9::TRP1 ura::ADH1 promoter-OsTIR1-9myc::URA3	this study	K27367
Mata SMC1(S161C)-HA::His SMC3(K160C)::Nat Scc1-PK6::KanMX leu2::Gal1p-Sic1(9m)/His3p-Gal1/His3p-Gal2/Gal1p-Gal4::Leu2	this study	K27479
Mata SMC1(S161C)-HA::His SMC3(K160C)::Nat Scc1-PK6::KanMX ura::ADH1 promoter-OsTIR1-9myc::URA3 PDS5-Pk3-aid::KanMX4	this study	K27669
Mata SMC1(S161C)-HA::His SMC3(K160C)::Nat Scc1-PK6::KanMX ura::ADH1 promoter-OsTIR1-9myc::URA3 Eco1-Pk3-aid::KanMX4	this study	K27673
MATa SMC1(N1192C)-HA6::HIS3 Scc1-PK6::KanMX SMC3(R1222C)::Nat	this study	K26447
Mata SMC1(S161C)-HA::His SMC3(K160C)::Nat Scc1-PK6::KanMX	this study	K27482
MATa SMC1(K201C)-HA6::HIS SMC3(K198C)::Nat Scc1-PK6::KanMX	this study	K27373
Mata SMC1(K639C, N1192C)-HA6::HIS3 Scc1(C539S)-pk6::Kan Smc3(E570C)::Nat	this study	K26664
MATa Scc1-PK9::KanMX	Chan, PNAS 2013	K14601
MATa Scc1-PK9::KanMx rad61 deletion::hghMX eco1-1(G211H)	this study	K25298
MATa Scc1-PK9::KanMx rad61 deletion::hghMX	Chan, PNAS 2013	K18704
Mata Scc1-Pk9::KanMX eco1(G211H)	Chan, PNAS 2013	K16521
MATa Pds5-PK6-KANMX6	this study	K27339
MATa Pds5-PK6-KANMX6 eco1(G211H)	this study	K27340
MATa Pds5-PK6-KANMX6 rad61::hphMX4 eco1(G211H)	this study	K27341
MATa Pds5-PK6-KANMX6 rad61::hphMX4	this study	K27342
MATa SMC1(N1192C)-HA6::HIS3 Scc1-PK6::KanMX SMC3(S1043C, R1222C)::Nat	this study	K26450
MATa SMC1(N1192C)-HA6::HIS3 Scc1-PK6::KanMX SMC3(S1043C)::Nat	this study	K26451
MATa SMC3(R1222C)::Nat Scc1(A547C)-PK6::KanMX SMC1(G22C, N1192C)-HA6::HIS3	this study	K26175
MATa Scc1(A547C)-PK6::KanMX SMC1(G22C, N1192C)-HA6::HIS3	this study	K26176
MATa SMC1(S161C)-HA::His SMC3(K160C, S1043C)::Nat Scc1(A547C)-PK6::KanMX	this study	K27689
Mata SMC1(G22C, S161C)-HA::His SMC3(K160C)::Nat Scc1(A547C)-PK6::KanMX	this study	K27754
Mata Scc1(A547C)-pk6::Kan Smc3(E570C,S1043C)::ADE2 Smc1(G22c,K639C)::Nat Trp1 Ars1-cen4 2.3KB plasmid	Srinivasan, Cell 2018	K23889
Mata Smc3(E570C,S1043C)::ADE2 SMC1(K639C, N1192C)-HA6::HIS3 Scc1(C539S)-pk6::Kan Trp1 Ars1-cen4 2.3KB plasmid	this study	K27591
Mata Smc3(E570C, R1222C)::Nat SMC1(K639C, N1192C)-HA6::HIS3 Scc1(C539S)-pk6::Kan Trp1 Ars1-cen4 2.3KB plasmid	this study	K27593
MATa Scc1(A547C)-PK6::KanMX SMC1(G22C, N1192C)-HA6::HIS3 Smc3(E570C,S1043C)::ADE2 2.3kb Trp1-ARS1-Cen4 plasmid	this study	K27509
MATa Scc1(A547C)-PK6::KanMX SMC1(G22C, N1192C)-HA6::HIS3 SMC3(S1043C, R1222C)::Nat 2.3kb Trp1-ARS1-Cen4 plasmid	this study	K27511
Mata SMC3(K198C, E570C)::Nat SMC1(K201C, K639C)-HA6::HIS Scc1-PK6::KanMX Trp1 Ars1-cen4 2.3KB plasmid	this study	K27580
Mata Smc3(E570C,S1043C)::ADE2 SMC1(K201C, K639C)-HA6::HIS Scc1-PK6::KanMX Trp1 Ars1-cen4 2.3KB plasmid	this study	K27581
Mata Scc1(A547C)-pk6::Kan SMC1(G22C, K201C)-HA6::His SMC3(K198C, S1043C)::Nat Trp1 Ars1-cen4 2.3KB plasmid	this study	K27474
Mata Scc1(A547C)-pk6::Kan SMC1(G22C, K201C)-HA6::His Smc3(E570C,S1043C)::ADE2 Trp1 Ars1-cen4 2.3KB plasmid	this study	K27475
Mata SMC1(S161C, K639C)-HA::His Smc3(E570C,S1043C)::ADE2 Scc1-PK6::KanMX Trp1 Ars1-cen4 2.3KB plasmid	this study	K27602
Mata SMC1(S161C, K639C)-HA::His SMC3(K160C, E570C)::Nat Scc1-PK6::KanMX Trp1 Ars1-cen4 2.3KB plasmid	this study	K27604
Mata SMC1(G22C, S161C)-HA::His Smc3(E570C,S1043C)::ADE2 Scc1(A547C)-PK6::KanMX Trp1 Ars1-cen4 2.3KB plasmid	this study	K27605
Mata SMC1(G22C, S161C)-HA::His SMC3(K160C, S1043C)::Nat Scc1(A547C)-PK6::KanMX Trp1 Ars1-cen4 2.3KB plasmid	this study	K27606
Matalpha SMC3(R1222C)-Pk6::kanMX6	this study	K25458
Mata SMC1(N1192C)-HA6::HIS3 SMC3(R1222C)-Pk6::kanMX6	this study	K25545
Matalpha SMC3(K160C)-pk6::Kan	this study	K27310
MATa SMC1(S161C)-HA::His SMC3(K160C)-pk6::Kan	this study	K27357
MATa smc3(K198C)-pk6::Kan	this study	K27021
Mata smc1::kanMX4 leu::smc1(K201C)-myc9-hygro::leu smc3(K198C)-pk6::Kan	this study	K27240
MATa SMC1(N1192C)-HA6::HIS3 SMC3(R1222C)::Nat Scc1(C539S)-pk6::Kan eco1(G211H)	this study	K26733
Mata SMC1(K201C)-HA6::HIS SMC3(K198C)::Nat eco1(G211H)	this study	K27678
Mata SMC1(S161C)-HA::His SMC3(K160C)::Nat Scc1-PK6::KanMX eco1(G211H)	this study	K27674
MATa SMC1(K639C, N1192C)-HA6::HIS3 Smc3(E570C, 968/969flagTEVx3, R1222C)pk6::kan	this study	K26807
MATa SMC1(K639C, N1192C)-HA6::HIS3 Smc3(E570C, 968/969flagTEVx3)pk6::kan	this study	K26809
MATa SMC1(G22C, K201C)-HA6::His SMC3(K198C)::Nat Scc1(A547C)-PK6::KanMX	this study	K27508
MATa Smc1(K201C)-HA6::His SMC3(K198C, S1043C)::Nat Scc1(A547C)-PK6::KanMX	this study	K27426
MATa SMC1(R1031C)-HA6-His Leu::SMC3(E202C)-halo-hygro-ade::leu Scc1-PK6::KanMX	this study	K27844
MATalpha SMC1(S161C, R1031C)-HA6-His leu::SMC3(K160C, E202C)-halo-ade-hgh::leu Scc1-PK6::KanMX	this study	K27908
MATa SMC1(S161C, K639C)-HA::His SMC3(K160C, E570C)::Nat Scc1-PK6::KanMX	this study	K27522
MATa SMC1(S161C)-HA::His SMC3(K160C)::Nat Scc1-PK6::KanMX rad61::hphMX4	this study	K27682
MATa SMC1(S161C)-HA::His SMC3(K160C)::Nat Scc1-PK6::KanMX scc2-45::natMX (L545P D575G)	this study	K28031
Candida Glabrata Scc1-PK9::NatMX	Hu, NAR 2015	K23308
